# Supplementary material for: Circular RNA expression alteration and bioinformatics analysis in patients with acute cerebral infarction injury
Source: Bioengineered. 2021 Dec 7;12(2):11490–505. doi: 10.1080/21655979.2021.2009960 (PMC8810197; doi:10.1080/21655979.2021.2009960)
Supplement: Supplemental Material [file KBIE_A_2009960_SM7551.zip]

Archive with 6 entries (5 files):
- supplementary/
- supplementary/Supplementary Figure 1.jpg
- supplementary/Supplementary Figure 2.jpg
- supplementary/Supplementary Figure 3.jpg
- supplementary/supplementary file flow sheet abstract.docx
- supplementary/supplementary file infographic abstract.docx.veyx2fl.partial
